# Supplementary material for: Nanoscale CAR Organization at the Immune Synapse Correlates with CAR-T Effector Functions
Source: Cells. 2023 Sep 12;12(18):2261. doi: 10.3390/cells12182261 (PMC10527520; doi:10.3390/cells12182261)
Supplement: Supplementary file 1 [file cells-12-02261-s001.zip]

Archive with 1 entries (1 files):
- cells-2563281-supplementary.pdf
